# Supplementary material for: Semi-Volatile Organic Compounds in Car Dust: A Pilot Study in Jeddah, Saudi Arabia
Source: Int J Environ Res Public Health. 2021 Apr 30;18(9):4803. doi: 10.3390/ijerph18094803 (PMC8124401; doi:10.3390/ijerph18094803)
Supplement: Supplementary file 1 [file ijerph-18-04803-s001.zip]

Archive with 1 entries (1 files):
- ijerph-1188448-supplementary.pdf
